# Supplementary material for: Effects of Upper Body Exercise Training on Aerobic Fitness and Performance in Healthy People: A Systematic Review
Source: Biology (Basel). 2023 Feb 23;12(3):355. doi: 10.3390/biology12030355 (PMC10045299; doi:10.3390/biology12030355)
Supplement: Supplementary file 1 [file biology-12-00355-s001.zip]

Archive with 1 entries (1 files):
- biology-2170722-supplementary.pdf
